# Supplementary material for: Assessing the prevalence of neutralizing antibodies (NAbs) to SARS-CoV-2 during three years of the COVID-19 pandemic
Source: Biochem Biophys Rep. 2024 Dec 17;41:101903. doi: 10.1016/j.bbrep.2024.101903 (PMC11721800; doi:10.1016/j.bbrep.2024.101903)
Supplement: Multimedia component 1 [file mmc1.xlsx]

## Sheet: Supplementary Table
Test	NAbs (%)	SEX	Age (years)	Doses taken	Vaccine brand	VACCINETYPE
First	26.3	Female	40	0	NONE	Any
First	19.7	Female	40	0	NONE	Any
First	13	Female	40	1	ASTRAZENECA	Homologous vaccine
First	10	Female	41	0	NONE	Any
First	97.8	Male	45	1	ASTRAZENECA	Homologous vaccine
First	29.1	Male	54	1	PFIZER	Homologous vaccine
First	10	Male	42	0	NONE	Any
First	58.2	Male	49	1	PFIZER	Homologous vaccine
First	10	Male	41	1	ASTRAZENECA	Homologous vaccine
First	10	Male	53	1	ASTRAZENECA	Homologous vaccine
First	16.8	Female	46	1	PFIZER	Homologous vaccine
First	10	Male	49	1	ASTRAZENECA	Homologous vaccine
First	74.1	Male	55	1	ASTRAZENECA	Homologous vaccine
First	42.4	Female	53	1	PFIZER	Homologous vaccine
First	95.3	Male	48	1	ASTRAZENECA	Homologous vaccine
First	96.9	Male	43	1	PFIZER	Homologous vaccine
First	72.5	Male	52	1	PFIZER	Homologous vaccine
First	82.1	Male	53	1	ASTRAZENECA	Homologous vaccine
First	91.1	Male	42	0	NONE	Any
First	10	Male	53	1	CORONAVAC	Homologous vaccine
First	19.9	Male	41	1	JANSSEN	Homologous vaccine
First	10	Male	68	2	CORONAVAC, CORONAVAC	Homologous vaccine
First	10	Male	42	1	ASTRAZENECA	Homologous vaccine
First	12.2	Male	52	1	ASTRAZENECA	Homologous vaccine
First	11.1	Male	43	1	PFIZER	Homologous vaccine
First	80.9	Male	58	1	ASTRAZENECA	Homologous vaccine
First	10	Male	42	1	ASTRAZENECA	Homologous vaccine
First	10	Male	41	1	PFIZER	Homologous vaccine
First	50	Male	41	1	ASTRAZENECA	Homologous vaccine
First	23.2	Male	44	1	ASTRAZENECA	Homologous vaccine
First	52.7	Female	42	1	ASTRAZENECA	Homologous vaccine
First	10	Male	40	1	PFIZER	Homologous vaccine
First	49.7	Male	51	1	ASTRAZENECA	Homologous vaccine
First	10	Male	49	1	PFIZER	Homologous vaccine
First	10	Male	44	1	PFIZER	Homologous vaccine
First	85.2	Male	41	1	ASTRAZENECA	Homologous vaccine
First	23.9	Male	43	1	ASTRAZENECA	Homologous vaccine
First	98.9	Male	41	1	PFIZER	Homologous vaccine
First	38.9	Male	55	1	ASTRAZENECA	Homologous vaccine
First	91.9	Male	46	1	ASTRAZENECA	Homologous vaccine
First	95.9	Male	55	1	PFIZER	Homologous vaccine
First	63	Male	52	1	ASTRAZENECA	Homologous vaccine
First	99.7	Male	40	1	PFIZER	Homologous vaccine
First	94.8	Male	53	1	ASTRAZENECA	Homologous vaccine
First	10	Male	43	0	NONE	Any
First	20	Male	41	1	ASTRAZENECA	Homologous vaccine
First	98.4	Male	57	1	PFIZER	Homologous vaccine
First	97.5	Male	46	1	ASTRAZENECA	Homologous vaccine
First	10	Male	49	0	NONE	Any
First	33.9	Male	48	1	ASTRAZENECA	Homologous vaccine
First	10	Male	46	1	ASTRAZENECA	Homologous vaccine
First	10	Male	41	1	CORONAVAC	Homologous vaccine
First	13.2	Male	57	1	ASTRAZENECA	Homologous vaccine
First	73.7	Male	45	1	CORONAVAC	Homologous vaccine
First	97.8	Male	44	1	PFIZER	Homologous vaccine
First	95.7	Male	44	1	ASTRAZENECA	Homologous vaccine
First	97.7	Male	47	1	PFIZER	Homologous vaccine
First	29.4	Male	61	2	ASTRAZENECA, ASTRAZENECA	Homologous vaccine
First	10.3	Male	44	1	ASTRAZENECA	Homologous vaccine
First	10	Female	46	1	ASTRAZENECA	Homologous vaccine
First	12.7	Male	64	2	ASTRAZENECA, ASTRAZENECA	Homologous vaccine
First	99.5	Male	45	1	ASTRAZENECA	Homologous vaccine
First	10	Male	47	1	ASTRAZENECA	Homologous vaccine
First	99.5	Male	45	1	ASTRAZENECA	Homologous vaccine
First	62.2	Male	41	1	ASTRAZENECA	Homologous vaccine
First	99.4	Male	42	1	PFIZER	Homologous vaccine
First	10	Male	42	1	ASTRAZENECA	Homologous vaccine
First	10	Male	50	1	ASTRAZENECA	Homologous vaccine
First	10.9	Male	52	0	NONE	Homologous vaccine
First	98.3	Female	46	1	ASTRAZENECA	Homologous vaccine
First	12.4	Female	40	1	PFIZER	Homologous vaccine
First	28	Male	48	2	ASTRAZENECA, ASTRAZENECA	Homologous vaccine
First	19	Female	40	1	ASTRAZENECA	Homologous vaccine
First	99.9	Male	42	1	ASTRAZENECA	Homologous vaccine
First	93.3	Male	44	1	PFIZER	Homologous vaccine
First	12.8	Male	43	1	PFIZER	Homologous vaccine
First	41.7	Female	45	1	PFIZER	Homologous vaccine
First	10	Male	55	2	CORONAVAC, PFIZER	Heterologous vaccine
First	99.3	Male	48	1	PFIZER	Homologous vaccine
First	82.2	Male	57	1	ASTRAZENECA	Homologous vaccine
First	10	Male	58	1	ASTRAZENECA	Homologous vaccine
First	10	Female	42	1	ASTRAZENECA	Homologous vaccine
First	37.7	Male	45	1	ASTRAZENECA	Homologous vaccine
First	17.8	Male	50	0	NONE	Homologous vaccine
First	10	Female	41	0	NONE	Homologous vaccine
First	71.6	Male	47	1	JANSSEN	Homologous vaccine
First	31.2	Female	48	1	PFIZER	Homologous vaccine
First	89.2	Female	54	1	ASTRAZENECA	Homologous vaccine
First	93.3	Female	48	1	PFIZER	Homologous vaccine
First	23.2	Male	47	0	NONE	Homologous vaccine
First	10	Male	42	0	NONE	Homologous vaccine
First	99.9	Female	55	2	CORONAVAC, PFIZER	Heterologous vaccine
First	85.1	Male	64	2	CORONAVAC, ASTRAZENECA	Heterologous vaccine
First	86.7	Male	59	2	CORONAVAC, CORONAVAC	Homologous vaccine
First	54.1	Male	41	2	CORONAVAC, ASTRAZENECA	Heterologous vaccine
First	92.9	Male	44	2	PFIZER, PFIZER	Homologous vaccine
First	27.9	Male	48	2	CORONAVAC, ASTRAZENECA	Heterologous vaccine
First	21.7	Male	47	2	CORONAVAC, ASTRAZENECA	Heterologous vaccine
First	94.3	Male	48	2	CORONAVAC, ASTRAZENECA	Heterologous vaccine
First	43.1	Male	48	2	CORONAVAC, ASTRAZENECA	Heterologous vaccine
First	26	Female	46	2	CORONAVAC, ASTRAZENECA	Heterologous vaccine
First	38.9	Male	48	2	CORONAVAC, ASTRAZENECA	Heterologous vaccine
First	61.1	Male	64	2	CORONAVAC, CORONAVAC	Homologous vaccine
First	45.9	Female	42	2	CORONAVAC, ASTRAZENECA	Heterologous vaccine
First	44.7	Male	54	2	CORONAVAC, ASTRAZENECA	Heterologous vaccine
First	77.7	Male	58	2	PFIZER, PFIZER	Homologous vaccine
First	42.6	Male	46	2	CORONAVAC, ASTRAZENECA	Heterologous vaccine
First	98.7	Male	41	2	PFIZER, PFIZER	Homologous vaccine
First	99.9	Female	49	2	CORONAVAC, ASTRAZENECA	Heterologous vaccine
First	10	Male	54	2	CORONAVAC, ASTRAZENECA	Heterologous vaccine
First	28.9	Male	44	2	CORONAVAC, ASTRAZENECA	Heterologous vaccine
First	10	Male	65	2	CORONAVAC, ASTRAZENECA	Heterologous vaccine
First	93.9	Male	51	2	PFIZER, PFIZER	Homologous vaccine
First	54.2	Male	48	1	ASTRAZENECA	Homologous vaccine
First	54.6	Male	44	2	CORONAVAC, ASTRAZENECA	Heterologous vaccine
First	26.5	Male	58	2	CORONAVAC, ASTRAZENECA	Heterologous vaccine
First	82	Female	51	2	PFIZER, PFIZER	Homologous vaccine
First	36.5	Male	54	1	ASTRAZENECA	Homologous vaccine
First	10	Male	51	2	CORONAVAC, PFIZER	Heterologous vaccine
First	33.1	Male	49	3	CORONAVAC, PFIZER, PFIZER	Heterologous vaccine
First	63.1	Male	49	2	ASTRAZENECA, ASTRAZENECA	Homologous vaccine
First	33.4	Male	67	2	ASTRAZENECA, ASTRAZENECA	Homologous vaccine
First	92.3	Female	46	2	ASTRAZENECA, ASTRAZENECA	Homologous vaccine
First	10	Male	57	2	CORONAVAC, PFIZER	Heterologous vaccine
First	45.7	Male	47	1	JANSSEN	Homologous vaccine
First	16.6	Male	46	2	ASTRAZENECA, ASTRAZENECA	Homologous vaccine
First	37.5	Male	40	2	ASTRAZENECA, ASTRAZENECA	Homologous vaccine
First	74.8	Male	44	2	ASTRAZENECA, PFIZER	Heterologous vaccine
First	75.6	Male	43	2	ASTRAZENECA, ASTRAZENECA	Homologous vaccine
First	20.7	Male	50	2	CORONAVAC, ASTRAZENECA	Heterologous vaccine
First	25.5	Female	43	2	CORONAVAC, ASTRAZENECA	Heterologous vaccine
First	18.4	Female	47	2	CORONAVAC, ASTRAZENECA	Heterologous vaccine
First	32.2	Female	58	2	CORONAVAC, ASTRAZENECA	Heterologous vaccine
First	89.2	Male	46	2	ASTRAZENECA, ASTRAZENECA	Homologous vaccine
First	10.1	Male	49	2	CORONAVAC, CORONAVAC	Homologous vaccine
First	28.6	Male	60	2	ASTRAZENECA, ASTRAZENECA	Homologous vaccine
First	97.5	Female	49	2	ASTRAZENECA, ASTRAZENECA	Homologous vaccine
First	86.2	Male	62	2	ASTRAZENECA, ASTRAZENECA	Homologous vaccine
First	10	Male	51	2	CORONAVAC, ASTRAZENECA	Heterologous vaccine
First	10	Male	45	2	CORONAVAC, PFIZER	Heterologous vaccine
First	37.2	Male	43	2	CORONAVAC, PFIZER	Heterologous vaccine
First	95.1	Male	42	2	PFIZER, PFIZER	Homologous vaccine
First	98.4	Male	50	2	PFIZER, PFIZER	Homologous vaccine
First	22.5	Male	59	0	NONE	Homologous vaccine
First	16.2	Male	51	2	CORONAVAC, CORONAVAC	Homologous vaccine
First	96.5	Male	45	2	PFIZER, PFIZER	Homologous vaccine
First	11	Male	67	3	CORONAVAC, PFIZER, PFIZER	Heterologous vaccine
First	77.4	Male	64	2	ASTRAZENECA, ASTRAZENECA	Homologous vaccine
First	11	Male	57	2	ASTRAZENECA, ASTRAZENECA	Homologous vaccine
First	10	Male	53	2	CORONAVAC, PFIZER	Heterologous vaccine
First	57.1	Male	44	2	ASTRAZENECA, ASTRAZENECA	Homologous vaccine
First	10	Male	49	2	ASTRAZENECA, ASTRAZENECA	Homologous vaccine
First	86.7	Male	42	2	ASTRAZENECA, PFIZER	Heterologous vaccine
First	41.1	Male	46	2	ASTRAZENECA, ASTRAZENECA	Homologous vaccine
First	97.6	Male	44	2	ASTRAZENECA, ASTRAZENECA	Homologous vaccine
First	26.4	Male	46	2	ASTRAZENECA, ASTRAZENECA	Homologous vaccine
First	35.6	Male	50	2	CORONAVAC, PFIZER	Heterologous vaccine
First	40.8	Male	65	2	ASTRAZENECA, PFIZER	Heterologous vaccine
First	99.8	Male	48	2	PFIZER, PFIZER	Homologous vaccine
First	10	Male	62	2	ASTRAZENECA, PFIZER	Heterologous vaccine
First	59.2	Female	44	2	ASTRAZENECA, PFIZER	Heterologous vaccine
First	99.5	Male	42	2	ASTRAZENECA, PFIZER	Heterologous vaccine
First	55.6	Male	45	2	ASTRAZENECA, PFIZER	Heterologous vaccine
First	10	Male	51	2	CORONAVAC, CORONAVAC	Homologous vaccine
First	99.4	Male	66	2	ASTRAZENECA, ASTRAZENECA	Homologous vaccine
First	31.4	Male	46	2	CORONAVAC, CORONAVAC	Homologous vaccine
First	41.4	Male	56	2	CORONAVAC, PFIZER	Heterologous vaccine
First	96.9	Male	44	2	PFIZER, PFIZER	Homologous vaccine
First	30.2	Male	42	2	ASTRAZENECA, ASTRAZENECA	Homologous vaccine
First	10	Male	42	2	CORONAVAC, PFIZER	Heterologous vaccine
First	99.3	Male	43	2	ASTRAZENECA, ASTRAZENECA	Homologous vaccine
First	27.3	Male	43	2	ASTRAZENECA, ASTRAZENECA	Homologous vaccine
First	51.5	Male	42	2	ASTRAZENECA, ASTRAZENECA	Homologous vaccine
First	10	Male	58	2	CORONAVAC, PFIZER	Heterologous vaccine
First	25.1	Male	55	2	CORONAVAC, ASTRAZENECA	Heterologous vaccine
First	30.6	Male	46	2	CORONAVAC, ASTRAZENECA	Heterologous vaccine
First	91.4	Male	50	2	ASTRAZENECA, ASTRAZENECA	Homologous vaccine
First	99.9	Male	51	2	ASTRAZENECA, ASTRAZENECA	Homologous vaccine
First	62.1	Male	45	2	ASTRAZENECA, ASTRAZENECA	Homologous vaccine
First	58.1	Male	40	2	ASTRAZENECA, ASTRAZENECA	Homologous vaccine
First	11.5	Male	47	2	CORONAVAC, PFIZER	Heterologous vaccine
First	22.2	Male	51	2	CORONAVAC, ASTRAZENECA	Heterologous vaccine
First	10	Male	63	2	CORONAVAC, PFIZER	Heterologous vaccine
First	10	Male	50	2	CORONAVAC, PFIZER	Heterologous vaccine
First	24.6	Male	48	2	CORONAVAC, PFIZER	Heterologous vaccine
First	97.4	Male	66	2	ASTRAZENECA, PFIZER	Heterologous vaccine
First	85.3	Male	58	2	CORONAVAC, PFIZER	Heterologous vaccine
First	10	Male	55	0	NONE	Any
First	10	Female	47	2	ASTRAZENECA, ASTRAZENECA	Homologous vaccine
Second	99.3	Male	50	4	CORONAVAC, CORONAVAC, ASTRAZENECA, JANSSEN	Heterologous vaccine
Second	99.1	Male	40	4	CORONAVAC, CORONAVAC, PFIZER, PFIZER	Heterologous vaccine
Second	36.9	Female	43	2	CORONAVAC, CORONAVAC	Homologous vaccine
Second	35.6	Female	50	4	PFIZER, CORONAVAC, ASTRAZENECA, PFIZER	Heterologous vaccine
Second	96.6	Male	43	3	PFIZER, PFIZER, PFIZER	Homologous vaccine
Second	99.9	Female	69	3	PFIZER, PFIZER, PFIZER	Homologous vaccine
Second	98.4	Female	62	4	CORONAVAC, CORONAVAC, PFIZER, PFIZER	Heterologous vaccine
Second	86.6	Male	64	3	ASTRAZENECA, ASTRAZENECA, ASTRAZENECA	Homologous vaccine
Second	96.3	Female	75	4	CORONAVAC, CORONAVAC, PFIZER, PFIZER	Heterologous vaccine
Second	10	Female	97	4	CORONAVAC, CORONAVAC, PFIZER, PFIZER	Heterologous vaccine
Second	64.4	Male	63	3	CORONAVAC, CORONAVAC, PFIZER	Heterologous vaccine
Second	99.7	Male	60	4	CORONAVAC, CORONAVAC, ASTRAZENECA, ASTRAZENECA	Heterologous vaccine
Second	98.3	Female	80	3	CORONAVAC, CORONAVAC, PFIZER	Heterologous vaccine
Second	97.9	Male	49	4	PFIZER, PFIZER, PFIZER, PFIZER	Homologous vaccine
Second	84.3	Female	41	3	ASTRAZENECA, ASTRAZENECA, ASTRAZENECA	Homologous vaccine
Second	97.7	Female	82	4	CORONAVAC, CORONAVAC, CORONAVAC, PFIZER	Heterologous vaccine
Second	99.3	Male	67	4	CORONAVAC, CORONAVAC, PFIZER, PFIZER	Heterologous vaccine
Second	99	Male	69	4	CORONAVAC, CORONAVAC, PFIZER, PFIZER	Heterologous vaccine
Second	77.9	Male	41	2	PFIZER, PFIZER	Homologous vaccine
Second	90.5	Female	76	4	CORONAVAC, CORONAVAC, PFIZER, PFIZER	Heterologous vaccine
Second	85.7	Female	75	4	CORONAVAC, CORONAVAC, PFIZER, PFIZER	Heterologous vaccine
Second	99.9	Male	81	4	CORONAVAC, CORONAVAC, PFIZER, PFIZER	Heterologous vaccine
Second	99.9	Male	73	4	CORONAVAC, CORONAVAC, PFIZER, PFIZER	Heterologous vaccine
Second	99.8	Female	44	4	CORONAVAC, CORONAVAC, PFIZER, PFIZER	Heterologous vaccine
Second	99.7	Female	42	4	CORONAVAC, CORONAVAC, PFIZER, PFIZER	Heterologous vaccine
Second	99.7	Male	41	4	ASTRAZENECA, ASTRAZENECA, PFIZER, ASTRAZENECA	Heterologous vaccine
Second	86.1	Female	70	4	CORONAVAC, CORONAVAC, CORONAVAC, PFIZER	Heterologous vaccine
Second	79.2	Female	71	4	ASTRAZENECA, ASTRAZENECA, ASTRAZENECA, ASTRAZENECA	Homologous vaccine
Second	90.4	Male	53	4	CORONAVAC, CORONAVAC, PFIZER, JANSSEN	Heterologous vaccine
Second	96.1	Female	70	4	ASTRAZENECA, ASTRAZENECA, JANSSEN, ASTRAZENECA	Heterologous vaccine
Second	96.9	Male	69	4	CORONAVAC, CORONAVAC, PFIZER, PFIZER	Heterologous vaccine
Second	47.7	Male	64	4	ASTRAZENECA, ASTRAZENECA, PFIZER, PFIZER	Heterologous vaccine
Second	94.9	Male	90	4	ASTRAZENECA, PFIZER, PFIZER, PFIZER	Heterologous vaccine
Second	89.3	Male	75	4	CORONAVAC, CORONAVAC, CORONAVAC, PFIZER	Heterologous vaccine
Second	69.6	Male	72	4	CORONAVAC, CORONAVAC, PFIZER, PFIZER	Heterologous vaccine
Second	99.1	Male	77	4	CORONAVAC, CORONAVAC, PFIZER, PFIZER	Heterologous vaccine
Second	94.5	Male	79	4	PFIZER, PFIZER, PFIZER, PFIZER	Homologous vaccine
Second	98.7	Male	67	4	CORONAVAC, CORONAVAC, PFIZER, PFIZER	Heterologous vaccine
Second	98.6	Male	91	4	PFIZER, PFIZER, ASTRAZENECA, PFIZER	Heterologous vaccine
Second	94.6	Male	63	4	ASTRAZENECA, ASTRAZENECA, PFIZER, PFIZER	Heterologous vaccine
Second	93.3	Male	71	4	CORONAVAC, CORONAVAC, PFIZER, PFIZER	Heterologous vaccine
Second	99.8	Male	78	4	CORONAVAC, CORONAVAC, PFIZER, PFIZER	Heterologous vaccine
Second	79.3	Male	76	4	CORONAVAC, CORONAVAC, PFIZER, PFIZER	Heterologous vaccine
Second	92.4	Female	72	3	CORONAVAC, CORONAVAC, PFIZER	Heterologous vaccine
Second	98.5	Female	90	4	CORONAVAC, CORONAVAC, PFIZER, PFIZER	Heterologous vaccine
Second	98.3	Female	88	4	CORONAVAC, CORONAVAC, PFIZER, PFIZER	Heterologous vaccine
Second	95.1	Female	83	4	CORONAVAC, PFIZER, PFIZER, PFIZER	Heterologous vaccine
Second	98.8	Female	78	4	CORONAVAC, CORONAVAC, PFIZER, PFIZER	Heterologous vaccine
Second	89.4	Female	94	4	CORONAVAC, CORONAVAC, PFIZER, PFIZER	Heterologous vaccine
Second	93.4	Male	70	4	CORONAVAC, CORONAVAC, PFIZER, PFIZER	Heterologous vaccine
Second	98.1	Female	53	4	CORONAVAC, ASTRAZENECA, ASTRAZENECA, JANSSEN	Heterologous vaccine
Second	99.8	Male	42	4	CORONAVAC, CORONAVAC, PFIZER, PFIZER	Heterologous vaccine
Second	86.2	Female	69	4	CORONAVAC, CORONAVAC, PFIZER, JANSSEN	Heterologous vaccine
Second	76.4	Female	57	4	CORONAVAC, CORONAVAC, PFIZER, PFIZER	Heterologous vaccine
Second	92.5	Female	52	3	CORONAVAC, CORONAVAC, PFIZER	Heterologous vaccine
Second	98.6	Male	49	2	PFIZER, PFIZER	Homologous vaccine
Second	71.4	Female	43	2	CORONAVAC, CORONAVAC	Homologous vaccine
Second	86	Female	42	3	PFIZER, PFIZER, JANSSEN	Heterologous vaccine
Third	93.7	Female	55	3	ASTRAZENECA, ASTRAZENECA, PFIZER	Heterologous vaccine
Third	10	Male	40	3	ASTRAZENECA, ASTRAZENECA, PFIZER	Heterologous vaccine
Third	97.3	Male	67	4	CORONAVAC, CORONAVAC, PFIZER, PFIZER	Heterologous vaccine
Third	92.4	Male	74	4	CORONAVAC, CORONAVAC, PFIZER, ASTRAZENECA	Heterologous vaccine
Third	92.7	Male	79	4	ASTRAZENECA, ASTRAZENECA, ASTRAZENECA, PFIZER	Heterologous vaccine
Third	100	Male	79	5	CORONAVAC, CORONAVAC, PFIZER, PFIZER, PFIZER	Heterologous vaccine
Third	99	Male	71	4	CORONAVAC, CORONAVAC, PFIZER, PFIZER	Heterologous vaccine
Third	62.8	Male	63	4	CORONAVAC, CORONAVAC, PFIZER, PFIZER	Heterologous vaccine
Third	100	Male	74	5	CORONAVAC, CORONAVAC, PFIZER, PFIZER, PFIZER	Heterologous vaccine
Third	95.3	Male	70	4	CORONAVAC, CORONAVAC, PFIZER, PFIZER	Heterologous vaccine
Third	10	Male	78	5	CORONAVAC, CORONAVAC, PFIZER, PFIZER, PFIZER	Heterologous vaccine
Third	36.5	Male	74	5	CORONAVAC, CORONAVAC, PFIZER, PFIZER, PFIZER	Heterologous vaccine
Third	99.7	Male	68	4	CORONAVAC, CORONAVAC, PFIZER, PFIZER	Heterologous vaccine
Third	92.2	Male	69	5	CORONAVAC, CORONAVAC, PFIZER, PFIZER, PFIZER	Heterologous vaccine
Third	18.6	Female	72	5	CORONAVAC, CORONAVAC, PFIZER, PFIZER, PFIZER	Heterologous vaccine
Third	30	Female	91	5	CORONAVAC, CORONAVAC, PFIZER, PFIZER, PFIZER	Heterologous vaccine
Third	32.3	Female	78	5	CORONAVAC, CORONAVAC, PFIZER, PFIZER, PFIZER	Heterologous vaccine
Third	10	Female	76	5	CORONAVAC, CORONAVAC, PFIZER, PFIZER, PFIZER	Heterologous vaccine
Third	10	Female	72	5	ASTRAZENECA, ASTRAZENECA, ASTRAZENECA, ASTRAZENECA, ASTRAZENECA	Homologous vaccine
Third	99.7	Female	91	5	CORONAVAC, CORONAVAC, PFIZER, PFIZER, PFIZER	Heterologous vaccine
Third	71.1	Female	70	5	ASTRAZENECA, ASTRAZENECA, JANSSEN, ASTRAZENECA, ASTRAZENECA	Heterologous vaccine
Third	98.4	Female	80	5	CORONAVAC, CORONAVAC, PFIZER, PFIZER, PFIZER	Heterologous vaccine
Third	94.1	Female	64	3	ASTRAZENECA, ASTRAZENECA, ASTRAZENECA	Homologous vaccine
Third	97.7	Female	43	2	CORONAVAC, CORONAVAC	Homologous vaccine
Third	93.1	Male	64	4	ASTRAZENECA, ASTRAZENECA, PFIZER, PFIZER	Heterologous vaccine
Third	98	Male	73	5	CORONAVAC, CORONAVAC, PFIZER, PFIZER, PFIZER	Heterologous vaccine
Third	91	Male	76	5	CORONAVAC, CORONAVAC, PFIZER, PFIZER, PFIZER	Heterologous vaccine
Third	100	Male	71	5	CORONAVAC, CORONAVAC, PFIZER, PFIZER, PFIZER	Heterologous vaccine
Third	100	Male	61	4	PFIZER, PFIZER, ASTRAZENECA, ASTRAZENECA	Heterologous vaccine
Third	99.4	Male	80	5	CORONAVAC, CORONAVAC, PFIZER, PFIZER, PFIZER	Heterologous vaccine
Third	99.8	Male	67	3	ASTRAZENECA, ASTRAZENECA, ASTRAZENECA	Homologous vaccine
Third	98.9	Male	71	4	CORONAVAC, CORONAVAC, PFIZER, PFIZER	Heterologous vaccine
Third	98.7	Male	71	4	CORONAVAC, CORONAVAC, PFIZER, PFIZER	Heterologous vaccine
Third	99.5	Male	64	4	ASTRAZENECA, ASTRAZENECA, PFIZER, PFIZER	Heterologous vaccine
Third	95.1	Male	91	5	ASTRAZENECA, ASTRAZENECA, PFIZER, PFIZER, PFIZER	Heterologous vaccine
Third	97.8	Male	75	5	CORONAVAC, CORONAVAC, PFIZER, PFIZER, PFIZER	Heterologous vaccine
Third	64.1	Female	88	5	CORONAVAC, CORONAVAC, PFIZER, PFIZER, PFIZER	Heterologous vaccine
Third	96.5	Female	89	5	CORONAVAC, CORONAVAC, PFIZER, PFIZER, PFIZER	Heterologous vaccine
Third	98.8	Female	84	3	ASTRAZENECA, ASTRAZENECA, PFIZER	Heterologous vaccine
Third	99	Female	79	5	ASTRAZENECA, ASTRAZENECA, ASTRAZENECA, ASTRAZENECA, ASTRAZENECA	Homologous vaccine
Third	98.4	Female	74	2	PFIZER, PFIZER	Homologous vaccine
Third	99.4	Female	82	5	CORONAVAC, CORONAVAC, PFIZER, PFIZER, PFIZER	Heterologous vaccine
Third	97.8	Female	70	5	CORONAVAC, CORONAVAC, PFIZER, PFIZER, PFIZER	Heterologous vaccine
Third	98	Female	84	3	CORONAVAC, CORONAVAC, PFIZER	Heterologous vaccine
Third	99.4	Female	98	5	CORONAVAC, CORONAVAC, PFIZER, PFIZER, PFIZER	Heterologous vaccine
Third	10	Female	63	4	CORONAVAC, CORONAVAC, PFIZER, PFIZER	Heterologous vaccine
Third	74.4	Male	54	4	CORONAVAC, CORONAVAC, PFIZER, JANSSEN	Heterologous vaccine
Third	98	Female	44	4	CORONAVAC, CORONAVAC, PFIZER, PFIZER	Heterologous vaccine
Third	86.3	Female	40	3	PFIZER, PFIZER, JANSSEN	Heterologous vaccine
Third	93.9	Male	40	3	ASTRAZENECA, ASTRAZENECA, PFIZER	Heterologous vaccine
